# Supplementary material for: Targeted Capture of Hundreds of Nuclear Genes Unravels Phylogenetic Relationships of the Diverse Neotropical Palm Tribe Geonomateae
Source: Front Plant Sci. 2019 Jul 12;10:864. doi: 10.3389/fpls.2019.00864 (PMC6640726; doi:10.3389/fpls.2019.00864)
Supplement: Supplementary file 1 [file Table_1.XLSX]

## Sheet: Sheet1
Table S1: Sample vouchers, DNA quality status, read numbers, sequencing depth and missing data per sample.
Species	Voucher	Silica n°	Low DNA quality sample (12 PCR cycles)	Number of reads	Mean Sequencing Depth	% Missing Data
Asterogyne guianensis	J.Roncal 406	1177		2567091	37.3557	5.01537
Asterogyne guianensis	J.Roncal 405	2493		1950070	32.5555	7.36103
Asterogyne guianensis	Blanc M.189	2738	x	1596741	25.3024	24.2198
Asterogyne guianensis	J.J.Granville 17586	2742		2018986	31.7108	10.0478
Asterogyne martiana	A.Cano 361	AC01		2680227	36.3189	4.2602
Asterogyne martiana	R.Bernal s.n.	AC02		1861693	29.6622	10.0419
Asterogyne martiana	I.Olivares 503	IO503		3718240	50.0535	2.6204
Asterogyne martiana	O.Loiseau 7	OL007		1991972	30.0567	5.64614
Asterogyne martiana	A.Tejedor s.n.	AT12		2491582	33.7403	4.36355
Asterogyne ramosa	private collection	1113	x	2238442	38.1596	21.2573
Asterogyne ramosa	CA 238	CA238	x	2702167	32.7821	26.1217
Asterogyne ramosa	F.Stauffer 824	FS824	x	1758142	28.6693	18.3843
Asterogyne novum	Montacero 922	M922	x	3293207	50.4079	10.5789
Asterogyne novum	Montacero 923	M923	x	2226935	40.3918	21.9567
Asterogyne novum	Montacero 925	M925	x	2822503	46.9946	9.36884
Asterogyne spicata	F.Stauffer 822	FS822	x	639483	14.7429	39.6593
Asterogyne yaracuense	F.Stauffer 823	FS823	x	1997325	32.4002	14.7516
Bactris gasipaes	J.C.Pintaud 207	743		987649	14.2818	27.8753
Calyptrogyne allenii	J.Roncal 314	2402		1796383	29.5712	5.66334
Calyptrogyne allenii subsp.centralis	A.Cano 416	AC5		1771404	27.0691	5.1362
Calyptrogyne allenii subsp.centralis	A.Cano 437	AC6		1203081	17.3454	10.4307
Calyptrogyne anomala	G.de Nevers 6875	1144		1407391	20.6806	10.7708
Calyptrogyne anomala	Stauffer s.n.	AC07		2839430	44.48	3.21576
Calyptrogyne brachystachys	J.Roncal 413	2500		1415688	25.3186	14.1398
Calyptrogyne brachystachys	J.Roncal 438	2522		1693667	28.2977	9.19257
Calyptrogyne costatifrons	A.Cano 459	AC4		1732655	27.8141	7.58482
Calyptrogyne costatifrons	A.Henderson 718	1145		729105	14.5094	36.1239
Calyptrogyne costatifrons	J.Roncal 380	2468		1588411	29.1074	11.8769
Calyptrogyne costatifrons	J.Roncal 389	2477		2018966	30.3584	7.0893
Calyptrogyne costatifrons	R.Bernal 4930	AC8		2254186	34.7074	4.77346
Calyptrogyne fortunensis	J.Roncal 363	2451		1793299	27.8692	8.40009
Calyptrogyne fortunensis	J.Roncal 372	2460		1666013	27.1293	8.34927
Calyptrogyne ghiesbreghtiana	O.Loiseau 2	OL002		1871190	26.8589	6.23418
Calyptrogyne ghiesbreghtiana subsp.glauca	J.Roncal 468	2552		3334443	46.2742	5.01258
Calyptrogyne osensis	J.Roncal 476	2559		2415968	40.6559	4.79114
Calyptrogyne osensis	J.Roncal 479	2562		1411931	27.0479	12.9494
Calyptrogyne osensis	J.Roncal 481	2564		2892768	46.7033	3.52158
Calyptrogyne panamensis subsp.centralis	J.Roncal 335	2423		1729138	28.3185	9.27285
Calyptrogyne panamensis subsp.tutensis	J.Roncal 347	1193		2444837	37.9357	5.23754
Calyptrogyne panamensis subsp.tutensis	J.Roncal 343	2431		1959348	29.0021	6.95163
Calyptrogyne trichostachys	J.Roncal 411	2498		1380796	21.6566	9.44103
Calyptrogyne trichostachys	J.Roncal 419	2504		2350615	32.219	6.34119
Calyptrogyne tutensis	J.Roncal 342	2430		1115126	19.7672	13.1139
Calyptrogyne tutensis	J.Roncal 349	2437		1514448	27.2299	10.2713
Calyptrogyne tutensis	A.Cano 451	AC12		2173302	31.4892	4.14431
Calyptronoma occidentalis	FTBG 931032E (cultivated)	AC13		3478574	56.3035	1.90719
Calyptronoma plumeriana	J.Roncal 027	JR027	x	3860109	64.3771	9.15514
Calyptronoma rivalis	FTBG 20030645A (cultivated)	AC14		3611597	56.957	1.7483
Ceroxylon alpinum	F.Borchsenius 661	523	x	4175668	58.7449	5.46249
Cocos nucifera	MWC 11467	984		2354904	34.0843	7.49468
Geonoma aspidiifolia	A.Henderson 645	3085	x	1071184	21.3461	33.1302
Geonoma baculifera	J.Roncal 399	2487		2838854	43.9887	1.77983
Geonoma baculifera	J.Roncal 400	2488		5223272	73.4821	0.926013
Geonoma baculifera	J.J.Granville 15763	2740		1876500	29.9182	7.65573
Geonoma bernalii	R.Bernal 1399	1399	x	995994	32.8012	19.5788
Geonoma braunii	Borjas 7256	M7256	x	40026	4.6717	94.3731
Geonoma brenesii	J.Roncal 496	1713		1329385	23.0028	9.982
Geonoma brongniartii	H.Balslev 8019	2161		2635220	37.4166	3.39046
Geonoma brongniartii	H.Balslev 7986	2128		1917258	31.5693	6.92472
Geonoma brongniartii	H.Balslev 8230	2704		1915417	28.4054	5.40299
Geonoma brongniartii	JBQ 975 (cultivated)	AC16		1973814	32.1258	5.84852
Geonoma brongniartii	I.Olivares 276	IO276		3131629	32.9607	4.9659
Geonoma brongniartii	I.Olivares 378	IO378		2817352	30.2839	4.83989
Geonoma brongniartii subsp.brongniartii	I.Olivares 364	IO364		2098993	24.1173	9.57657
Geonoma brongniartii subsp.pascoensis	J.Roncal 129	JR129		1742099	30.2289	9.35635
Geonoma brongniartii subsp.pascoensis	J.Roncal 150	1085		959896	19.2927	24.3014
Geonoma calyptrogynoidea	R.Bernal 4256	1159		1514116	24.6089	8.51211
Geonoma calyptrogynoidea	G.Ramirez s.n.	3065		2144711	38.0622	3.51487
Geonoma calyptrogynoidea	JBQ 1032 (cultivated)	AC17		2528341	38.2756	2.38381
Geonoma calyptrogynoidea	C.Bacon s.n.	CB2		1979012	30.8611	3.01834
Geonoma calyptrogynoidea	I.Olivares 500	IO500		2671543	29.949	6.3004
Geonoma camana	H.Balslev 7695	1507		1213494	18.4622	12.1862
Geonoma camana	H.Balslev 7831	1641		1234126	20.094	13.9339
Geonoma camana	H.Balslev 6777	2583		1318140	21.4171	10.7098
Geonoma camana	C.Bacon s.n.	CB3		1593820	20.6717	8.20212
Geonoma chlamydostachys	JBQ 567 (cultivated)	AC18		1660105	27.0542	6.75647
Geonoma chlamydostachys	I.Olivares 502	IO502		2138282	23.0993	8.393
Geonoma chococola	R.Bernal 1456	2688	x	3330742	48.6097	5.04379
Geonoma concinna	JBQ 1031 (cultivated)	AC19		4434177	63.1618	1.04171
Geonoma concinnoidea	J.Roncal 379	2467		2928849	49.451	2.61706
Geonoma concinnoidea	J.Roncal 394	2482		1442014	24.5924	13.9727
Geonoma concinnoidea	A.Cano 461	AC61		2051100	32.1212	5.05336
Geonoma concinnoidea subsp.concinnoidea	J.Roncal 395	1181		2685613	42.3413	2.00433
Geonoma congesta	R.Bernal 4258	1158		2668746	39.1342	2.21034
Geonoma congesta subsp.congesta	O.Loiseau 6	OL006		2351958	25.2724	11.2274
Geonoma congesta subsp.congesta	O.Loiseau 84	OL084		1292950	11.0383	37.9561
Geonoma congesta subsp.osensis	O.Loiseau 100	OL100		2518823	32.7766	3.65253
Geonoma congesta subsp.congesta	J.Roncal 341	1187		2456569	37.7655	2.26884
Geonoma cuneata	A.Cano 346	AC21		1456385	20.2982	7.24027
Geonoma cuneata	A.Cano 466	AC31		2202185	34.4126	3.30952
Geonoma cuneata	R.Bernal 4936	AC34		2018205	32.7571	4.63728
Geonoma cuneata	O.Loiseau 5	OL005		1542683	17.3632	23.5856
Geonoma cuneata	O.Loiseau 49	OL049		1485515	21.3218	9.81948
Geonoma cuneata	O.Loiseau 83	OL083		1920930	25.1304	6.75706
Geonoma cuneata	A.Tejedor s.n.	AT13		3130948	38.6913	2.32657
Geonoma cuneata subsp.procumbens	R.Bernal 4956	AC57		2049745	30.4342	6.56935
Geonoma deversa	A.Tejedor s.n.	AT16		2772902	37.5707	3.95262
Geonoma deversa	H.Balslev 7339	1823		2296184	35.8508	3.77213
Geonoma deversa	A.Cano 432	AC36		3088529	43.9187	1.26371
Geonoma deversa	C.Bacon s.n.	CB1		1924494	28.7874	3.69738
Geonoma deversa	C.Bacon s.n.	CB10		2463114	35.3487	2.00784
Geonoma deversa	C.Bacon 321	CDB321		1565092	23.5126	5.40176
Geonoma deversa	O.Loiseau 82	OL082		1271476	19.0421	10.5296
Geonoma deversa	O.Loiseau 101	OL101		2089950	27.8728	4.64031
Geonoma deversa subsp.peninsularis	O.Loiseau 99	OL099		1691930	24.8635	6.55694
Geonoma divisa	C.Bacon s.n.	CB8		2047156	30.2245	2.89097
Geonoma elegans	Silva 1759	1151		2145501	34.0851	4.82118
Geonoma elegans	H.Lorenzi s.n.	LZ2		1347490	19.9152	9.22997
Geonoma elegans	L.M.Versieux 791	LMV791		1534451	21.5288	9.8802
Geonoma epetiolata	J.Roncal 317	1188		1963480	34.3387	7.34565
Geonoma epetiolata	J.Roncal 316	1356		2221481	36.5391	4.62785
Geonoma epetiolata	J.Roncal 318	2406		1404041	26.501	10.485
Geonoma euspatha	J.J.Granville 11989	2743		2491355	41.1008	2.7751
Geonoma euspatha	H.Balslev 8309	2856		3131774	50.4092	1.20628
Geonoma euspatha	I.Olivares 226	IO226		1472966	24.6411	7.63
Geonoma euspatha	I.Olivares 270	IO270		3711730	47.7307	1.41928
Geonoma ferruginea	J.Roncal 444	1709		1719195	27.5284	5.97001
Geonoma ferruginea	J.Roncal450	2534		1674783	26.8764	6.32372
Geonoma ferruginea	O.Loiseau 073	OL073		1504134	21.1392	9.14895
Geonoma ferruginea	O.Loiseau 076	OL076		1460324	21.2521	9.59446
Geonoma ferruginea	O.Loiseau 086	OL086		1807283	25.1445	6.69061
Geonoma fosteri	JBQ 1074 (cultivated)	AC39		478855	11.8758	33.0805
Geonoma frontinensis	Daly 6057	3070		2850082	44.4853	1.66826
Geonoma frontinensis	JBQ 1179 (cultivated)	AC45		2353817	37.3898	2.45723
Geonoma frontinensis	I.Olivares 430	IO430		1557164	25.884	10.1282
Geonoma galeanoae	JBQ 1199 (cultivated)	AC41		2007109	29.3664	4.35262
Geonoma hollinensis	H.Balslev 6418	1121	x	3697382	45.0022	6.7663
Geonoma hollinensis	T.Couvreur 121	TC121		1630148	26.9309	11.8655
Geonoma hugonis	J.Roncal 358	1198		2212587	36.665	4.77776
Geonoma hugonis	A.Cano 387	AC42		1556345	26.5354	9.35426
Geonoma interrupta	A.Tejedor s.n.	AT11		2569565	35.0037	2.7074
Geonoma interrupta	A.Cano 382	AC43		2009979	32.5793	3.57296
Geonoma interrupta	A.Cano 434	AC44		2681751	39.5305	1.86404
Geonoma interrupta	C.Bacon 218	CDB218		2136291	29.776	2.99129
Geonoma interrupta	O.Loiseau 85	OL085		5802969	73.908	1.00809
Geonoma interrupta	F.Meija 7	FGM_007		2101170	32.3182	5.3492
Geonoma interrupta subsp.magnifica	J.Roncal 304	2392		2453969	39.1137	2.11936
Geonoma interrupta subsp.rivalis	I.Olivares 504	IO504		1526368	27.1519	5.94425
Geonoma interrupta subsp.rivalis	I.Olivares 504B	IO504B		1542408	27.0549	6.93399
Geonoma lanata	F.Borchsenius 334	1714		2236442	41.7759	9.64452
Geonoma laxiflora	H.Balslev 7847	1657		2586747	39.2372	4.46561
Geonoma laxiflora	H.Balslev 7333	1817		1916602	32.0259	6.43554
Geonoma laxiflora	H.Balslev 7918	2064		2021244	29.9802	5.28397
Geonoma laxiflora	H.Balslev 7922	2068		1885937	29.1417	6.12511
Geonoma laxiflora	H.Balslev 7937	2081		1797459	29.4959	6.02655
Geonoma lehmannii	A.Cano 394	AC46		2094287	32.2205	2.9024
Geonoma lehmannii	R.Bernal 4991	AC47		2863426	42.8392	2.50919
Geonoma lehmannii subsp.corrugata	J.Roncal 369	1184		2789122	42.8726	1.86226
Geonoma leptospadix	H.Balslev 7632	1445		3324978	53.4436	1.20157
Geonoma leptospadix	H.Balslev 7787	1597		2195029	36.2752	2.33422
Geonoma leptospadix	H.Balslev 7353	1837		3943028	61.1415	1.15829
Geonoma leptospadix	H.Balslev 7382	1866		3158396	55.6331	2.24501
Geonoma leptospadix	A.Tejedor s.n.	AT17		2835283	41.0521	5.39344
Geonoma longevaginata	J.Roncal 465	2549		1850519	33.6736	8.75564
Geonoma longevaginata	J.Roncal 466	2550		1338765	26.2392	10.3936
Geonoma longevaginata	O.Loiseau 3	OL003		3771536	38.7151	2.08883
Geonoma longevaginata	O.Loiseau 19	OL019		1458475	19.5354	12.4006
Geonoma longevaginata subsp.copensis	J.Roncal 336	1200		488459	9.7137	37.5775
Geonoma longevaginata subsp.copensis	A.Cano 410	AC48		2103054	31.1751	3.16167
Geonoma macrostachys (morphotype atrovirens)	H.Balslev 6570	295		1739878	24.6263	8.19714
Geonoma macrostachys (morphotype atrovirens)	H.Balslev 7262	1746		1562589	24.4778	7.90847
Geonoma macrostachys (morphotype supracostata)	H.Balslev 6569	294		795018	14.5046	21.791
Geonoma macrostachys (morphotype supracostata)	B.Milan 1516	1096		1439693	20.6786	11.3632
Geonoma macrostachys var.acaulis	R.Bernal 4292	1161		1675708	26.0101	12.1712
Geonoma macrostachys var.acaulis	H.Balslev 8484	3115		1538079	24.9519	7.87996
Geonoma macrostachys var.acaulis	H.Balslev 8501	3131		1875472	26.7181	8.2872
Geonoma macrostachys var.acaulis	I.Olivares 295	IO295		1727198	21.5257	14.2006
Geonoma macrostachys var.acaulis	I.Olivares 134	IO134		1546150	25.1435	10.5163
Geonoma macrostachys var.macrostachys	R.Bernal 4301	1162		1347397	22.6694	13.8247
Geonoma macrostachys var.macrostachys	H.Balslev 8119	2254		1040306	17.1757	16.3429
Geonoma macrostachys var.macrostachys	T.Couvreur 117	TC117		1765162	25.4206	10.3547
Geonoma maxima	A.Tejedor s.n.	AT14		2742619	33.818	4.51037
Geonoma maxima	A.Tejedor s.n.	AT15		1979710	27.945	6.76661
Geonoma maxima subsp.camptoneura	I.Olivares 363	IO363		2494316	25.7974	6.54292
Geonoma maxima subsp.camptoneura	I.Olivares 383	IO383		2000339	22.1656	15.901
Geonoma maxima subsp.chelidonura	I.Olivares 427	IO427		1568271	19.4731	14.3614
Geonoma maxima var.chelidonura	H.Balslev 7297	1781		2270943	37.3055	3.64814
Geonoma maxima var.chelidonura	H.Balslev 7445	1929		2542938	38.522	2.46456
Geonoma monospatha	J.Roncal 492	1689		2477252	41.7196	4.63711
Geonoma monospatha	J.Roncal 491	2574		2229413	39.0799	4.08037
Geonoma monospatha	J.Roncal 493	2575		2067768	35.5514	5.35078
Geonoma monospatha	A.Cano 404	AC49		2376338	37.2498	2.19729
Geonoma monospatha	A.Cano 421	AC50		2024476	29.3707	4.82892
Geonoma mooreana	Hammel 3459	3082	x	1949419	33.2839	15.9497
Geonoma mooreana	A.Cano 440	AC51		2297274	33.6359	5.3198
Geonoma multisecta	H.Balslev 6400	1107		1761801	29.2543	7.97794
Geonoma multisecta	T.Couvreur 108	TC108		1607705	23.8601	10.8227
Geonoma oldemanii	J.Roncal 403	1178		2089573	32.3942	2.63133
Geonoma oldemanii	J.Roncal 401	1180		2334749	35.9025	2.95667
Geonoma oldemanii	J.Roncal397	2485		2358156	37.2917	2.81616
Geonoma oldemanii	J.Roncal401	2489		2030471	32.3812	3.48797
Geonoma oldemanii	B.G.Bordenaves 4936	2737		2346180	34.9637	2.69644
Geonoma oligoclona	G.Galeano 1869	3078	x	596439	10.4685	50.4311
Geonoma oligoclona	C.Bacon s.n.	CB4		2090650	28.6956	3.91092
Geonoma orbignyana	I.Olivares 277	IO277		2018992	24.3203	9.4929
Geonoma orbignyana	I.Olivares 366	IO366		2625809	28.3669	4.17256
Geonoma orbignyana	M.Kessler 14686	MK686		1502945	22.5486	9.55149
Geonoma orbignyana	F.Meija 23	FGM_023		1423290	18.0064	11.8604
Geonoma orbignyana	H.Balslev 8316	2862		2064444	31.9033	3.95251
Geonoma orbignyana	J.Roncal 489	2572		2458931	44.0336	2.99046
Geonoma orbignyana	A.Tejedor s.n.	AT2		2053544	31.0949	3.35102
Geonoma orbignyana	I.Olivares 90	IO090		2427179	33.3174	7.60103
Geonoma orbignyana	I.Olivares 132	IO132		1555547	19.3559	11.545
Geonoma orbignyana	I.Olivares 343	IO343		2085532	28.9773	10.783
Geonoma orbignyana	I.Olivares 259	IO259		1305947	16.4505	19.5668
Geonoma orbignyana	I.Olivares 473	IO473		1555408	22.8153	8.54932
Geonoma orbignyana	M.Kessler 14876	MK14876		1753457	25.6879	6.44852
Geonoma orbignyana	I.Olivares 515	IO515		989976	16.541	12.2291
Geonoma orbignyana	I.Olivares 247	IO247		1794582	25.0793	8.44152
Geonoma orbignyana subsp.hoffmanniana	O.Loiseau 74	OL074		2237317	26.4302	5.52273
Geonoma orbignyana subsp.orbignyana	F.Borchsenius 627	2326		1649162	26.8591	7.29623
Geonoma paradoxa	R.Bernal 4259	1163		3222701	48.2021	4.74058
Geonoma paradoxa	O.de Benavides 298	2690		758044	15.4476	31.9219
Geonoma paradoxa	JBQ 427 (cultivated)	AC52		2074886	31.197	4.02496
Geonoma pauciflora	Fiaschi 1273	1150		2266542	33.5758	7.63312
Geonoma pauciflora	H.Lorenzi s.n. (private collection)	LZ7		1138795	18.2358	10.3483
Geonoma pinnatifrons subsp.martinicensis	BG 519	1090		2017212	34.8277	4.41612
Geonoma pinnatifrons subsp.martinicensis	BG 534	1091		2630732	39.3072	1.96164
Geonoma pinnatifrons subsp.martinicensis	F.Fardin 2	FF2		1775868	27.6257	8.76522
Geonoma pinnatifrons subsp.martinicensis	F.Fardin 3	FF3		2418082	32.8411	2.97266
Geonoma pinnatifrons subsp.mexicana	L.Silva 165	LS165		1636401	25.3202	6.17162
Geonoma pinnatifrons subsp.mexicana	L.Silva 165B	G13		1767031	28.4014	5.60728
Geonoma pinnatifrons subsp.platybothros	M.Kessler 14691	MK14691		1869684	26.8754	6.52863
Geonoma pinnatifrons subsp.platybothros	M.Kessler 14688	MK14688		1888657	29.2859	5.5936
Geonoma poeppigiana	H.Balslev 7361	1845		1742327	27.505	10.5789
Geonoma poeppigiana	H.Balslev 7415	1899		2338898	36.9684	3.93796
Geonoma poeppigiana	H.Balslev 8105	2241		1539667	25.9605	11.5718
Geonoma poeppigiana	A.Tejedor s.n.	AT7		825284	13.0621	17.5533
Geonoma poeppigiana	J.Roncal 149	JR149		3955422	53.8624	1.67254
Geonoma pohliana	L.M.Versieux 792	LMV792		2526422	32.8326	4.69381
Geonoma pohliana	G.E.Ferreira 41926	AC54		2159678	35.622	3.00537
Geonoma pohliana	G.E.Ferreira 41929	AC56		1732025	25.9647	4.44403
Geonoma pohliana subsp.pohliana	F.Magalhaes 88	FALM88		1964959	27.6521	7.3162
Geonoma pohliana subsp.pohliana	E.Fernandez 118	EPF118		1449893	20.6737	9.66
Geonoma pohliana subsp.pohliana	H.Lorenzi s.n. (private collection)	LZ10		1828421	29.2111	4.11838
Geonoma pohliana subsp.pohliana	H.Lorenzi s.n. (private collection)	LZ11		2429250	35.8118	2.8795
Geonoma pohliana subsp.pohliana	H.Lorenzi s.n. (private collection)	LZ9		1749751	25.3968	4.30193
Geonoma pohliana subsp.rubescens	G.E Ferreira 319	AC58		2004398	31.6093	4.35023
Geonoma pohliana subsp.rubescens	H.Lorenzi s.n. (private collection)	LZ12		1911216	28.5833	3.84326
Geonoma pohliana subsp.weddelliana	H.Lorenzi s.n. (private collection)	LZ5		2484952	37.6502	2.20414
Geonoma pohliana subsp.weddelliana	H.Lorenzi s.n. (private collection)	LZ13		1448437	23.3067	5.96241
Geonoma poiteauana	Bordenave et al.7246B	1354	x	1987546	33.0726	16.4647
Geonoma poiteauana	J.J.Granville 12611	2739	x	1367260	23.8759	26.8121
Geonoma santanderensis	R.Bernal 3483	1167	x	6143157	83.4482	0.883695
Geonoma santanderensis	JBQ 571 (cultivated)	AC59		1694619	28.2931	6.27201
Geonoma schottiana	B.Fernandes 3222	1142		1743455	26.2275	6.68701
Geonoma schottiana	H.Lorenzi s.n. (private collection)	LZ14		2703256	40.67	2.13786
Geonoma scoparia	J.Roncal 473	1690		2256323	36.1056	3.07452
Geonoma scoparia	J.Roncal 474	2557		1733052	28.5244	4.28124
Geonoma scoparia	J.Roncal 482	2565		2996591	46.351	1.63119
Geonoma scoparia	J.Roncal 483	2566		2169495	36.7967	3.15805
Geonoma simplicifrons	F.Stauffer 541	1097		1978053	33.8831	11.628
Geonoma simplicifrons	Meier 10286	M10286	x	590424	9.15682	59.024
Geonoma simplicifrons	Meier 7863	M7863	x	2541187	31.3295	14.7742
Geonoma spinescens var.spinescens	F.Stauffer 543a	1100	x	1102547	12.8837	25.399
Geonoma spinescens var.spinescens	F.Stauffer 543b	1101	x	2307334	28.9769	12.199
Geonoma stricta	I.Olivares 306	IO306_A2		1985019	21.6946	11.5794
Geonoma stricta	I.Olivares 382	IO382		2205491	23.1034	7.17815
Geonoma stricta	C.Bacon s.n.	CB5		2261121	33.0736	3.15648
Geonoma stricta	C.Bacon 322	CDB322		2577731	38.5497	2.42061
Geonoma stricta	T.Couvreur 109	TC109		2151636	31.3809	7.63621
Geonoma stricta	I.Olivares 108	IO108		2143635	32.5258	4.98213
Geonoma stricta	I.Olivares 371	IO371		2229783	27.4042	7.48755
Geonoma stricta	I.Olivares 377	IO377		2387548	26.9391	5.6549
Geonoma stricta subsp.arundinacea	H.Balslev 7002	2605		2179048	33.817	3.05341
Geonoma stricta subsp.submontana	J.Roncal 137	1081		1741876	28.4211	7.65202
Geonoma stricta subsp.arundinaceae (morphotype pycnostachys)	A.Tejedor s.n.	AT8		1542955	20.9292	13.9742
Geonoma stricta subsp.arundinaceae (morphotype pycnostachys)	I.Olivares 298	IO298		2143232	23.2698	8.78985
Geonoma stricta subsp.arundinaceae (morphotype trailii)	I.Olivares 135	IO135		1541180	22.9582	9.0091
Geonoma stricta var.stricta	H.Balslev 7730	1541		1605550	23.782	7.30137
Geonoma stricta var.trailii	A.Cano 606	AC60		2782128	42.0057	2.91405
Geonoma talamancana	Knapp 1509	3075	x	215184	6.56926	71.6144
Geonoma tenuissima	F.Borchsenius 280	1109		2489795	38.2397	3.49228
Geonoma triandra	A.Cano 509	AC38		2330667	36.5412	2.84977
Geonoma triandra	G.Galeano 8221	3020		2002876	29.9717	4.22524
Geonoma triandra	C.Bacon 216	CDB216		1878073	28.5784	3.87784
Geonoma triglochin	Knudsen 567/9719	1120		779856	17.1031	25.9829
Geonoma triglochin	H.Balslev 7827	1637		1047397	19.7702	19.4855
Geonoma triglochin	T.Couvreur 131	TC131	x	2727453	43.5931	5.58023
Geonoma trigona	H.Beltran 1143	1099	x	2766411	39.7151	11.8504
Geonoma undata	J.Roncal 354	2442		2010083	33.0192	3.22336
Geonoma undata	J.Roncal 451	2535		2254242	33.778	2.26117
Geonoma undata	H.Balslev 8288	2837		2614927	40.5151	1.63396
Geonoma undata	I.Olivares 026	IO026		2255022	28.9121	4.08143
Geonoma undata	I.Olivares 438	IO438bis_A		2104850	26.9708	8.34167
Geonoma undata	M.Kessler 14694	MK14694		1425675	18.8226	13.9128
Geonoma undata	L.Silva 3	LS003 (MK)		1895052	23.6464	8.49937
Geonoma undata subsp.dussiana	F.Fardin 6	FF6		2001804	28.7622	3.31065
Geonoma undata subsp.pulcherrima	I.Olivares 133	IO133		1725590	21.3694	8.12069
Geonoma undata subsp.skovii	Stahl 2874	3086		1516488	27.5923	13.916
Licuala distans	A.Barfod 553	1017		5641012	77.0679	9.10442
Licuala merguensis	A.Barfod 527	1011		3710403	55.6394	10.2874
Pholidostachys dactyloides	F.Borchsenius 278	1119	x	2902033	31.8309	8.15131
Pholidostachys dactyloides	A.Cano 489	AC64		1710008	22.8909	7.00629
Pholidostachys dactyloides	R.Bernal 4938	AC65		1692190	25.7532	10.5843
Pholidostachys dactyloides	R.Bernal 4971	AC66		1531417	21.9207	12.0212
Pholidostachys panamensis	J.Roncal 319	1195		1350341	19.846	14.6655
Pholidostachys panamensis	J.Roncal 334	1201		1427906	19.684	14.5004
Pholidostachys panamensis	J.Roncal 310	2398		1223375	18.0777	16.8652
Pholidostachys pulchra	J.T.Knudsen 655	1125		896379	14.2977	26.307
Pholidostachys pulchra	A.Cano 425	AC69		1531930	20.799	10.8476
Pholidostachys pulchra	C.Bacon s.n.	CB7		1186768	16.1896	13.0925
Pholidostachys pulchra	O.Loiseau 016	OL016		1363041	13.5082	23.953
Pholidostachys sanluiensis	JBQ 1195 (cultivated)	AC70		1565745	21.251	10.9483
Pholidostachys sanluiensis	I.Olivares 436	IO436		1207002	16.7746	16.2334
Pholidostachys synanthera subsp.robusta	H.Balslev 7316	1800		945364	15.7656	21.5437
Pholidostachys synanthera subsp.robusta	H.Balslev 7320	1804		1439061	21.7266	13.6431
Pholidostachys synanthera subsp.synanthera	F.Borchsenius 636	1202		771268	12.7787	33.6747
Socratea exorrhiza	H.Balslev 8494	3125		1128350	15.3274	23.5134
Welfia regia	G.Galeano 8179	3007		3596210	58.1528	1.18683
Welfia regia	A.Cano 380	AC72		5137792	74.6994	0.79211
Wettinia maynensis	H.Balslev 6568	296		1397316	18.0045	22.0574
Total Sample Average				2064811	30.8536	9.31105
