# Supplementary material for: Targeted Capture of Hundreds of Nuclear Genes Unravels Phylogenetic Relationships of the Diverse Neotropical Palm Tribe Geonomateae
Source: Front Plant Sci. 2019 Jul 12;10:864. doi: 10.3389/fpls.2019.00864 (PMC6640726; doi:10.3389/fpls.2019.00864)
Supplement: Supplementary file 2 [file Table_2.XLSX]

## Sheet: Sheet1
Table S2: List of primers used for illumina dual-indexed sequencing.
Primer Name	Index	Sequence
NGS_P7_1	AACGGTC	CAAGCAGAAGACGGCATACGAGATgaccgttGTGACTGGAGTTCAGACGTGT
NGS_P7_2	AAGTATT	CAAGCAGAAGACGGCATACGAGATaatacttGTGACTGGAGTTCAGACGTGT
NGS_P7_3	ACTATAT	CAAGCAGAAGACGGCATACGAGATatatagtGTGACTGGAGTTCAGACGTGT
NGS_P7_4	AGATTCT	CAAGCAGAAGACGGCATACGAGATagaatctGTGACTGGAGTTCAGACGTGT
NGS_P7_5	AGCAGAA	CAAGCAGAAGACGGCATACGAGATttctgctGTGACTGGAGTTCAGACGTGT
NGS_P7_6	AGTAACG	CAAGCAGAAGACGGCATACGAGATcgttactGTGACTGGAGTTCAGACGTGT
NGS_P7_7	ATCTGCG	CAAGCAGAAGACGGCATACGAGATcgcagatGTGACTGGAGTTCAGACGTGT
NGS_P7_8	ATGCGTA	CAAGCAGAAGACGGCATACGAGATtacgcatGTGACTGGAGTTCAGACGTGT
NGS_P7_9	CAGGCAA	CAAGCAGAAGACGGCATACGAGATttgcctgGTGACTGGAGTTCAGACGTGT
NGS_P7_10	CCATACC	CAAGCAGAAGACGGCATACGAGATggtatggGTGACTGGAGTTCAGACGTGT
NGS_P7_11	CCGCGAG	CAAGCAGAAGACGGCATACGAGATctcgcggGTGACTGGAGTTCAGACGTGT
NGS_P7_12	CGAATGG	CAAGCAGAAGACGGCATACGAGATccattcgGTGACTGGAGTTCAGACGTGT
NGS_P7_13	CGGAATC	CAAGCAGAAGACGGCATACGAGATgattccgGTGACTGGAGTTCAGACGTGT
NGS_P7_14	CGTCTAA	CAAGCAGAAGACGGCATACGAGATttagacgGTGACTGGAGTTCAGACGTGT
NGS_P7_15	CTCGCGC	CAAGCAGAAGACGGCATACGAGATgcgcgagGTGACTGGAGTTCAGACGTGT
NGS_P7_16	GACGCCG	CAAGCAGAAGACGGCATACGAGATcggcgtcGTGACTGGAGTTCAGACGTGT
NGS_P7_17	GAGCCTC	CAAGCAGAAGACGGCATACGAGATgaggctcGTGACTGGAGTTCAGACGTGT
NGS_P7_18	GCTTAGT	CAAGCAGAAGACGGCATACGAGATactaagcGTGACTGGAGTTCAGACGTGT
NGS_P7_19	GGAGATT	CAAGCAGAAGACGGCATACGAGATaatctccGTGACTGGAGTTCAGACGTGT
NGS_P7_20	GGCTTGA	CAAGCAGAAGACGGCATACGAGATtcaagccGTGACTGGAGTTCAGACGTGT
NGS_P7_21	GTACGGC	CAAGCAGAAGACGGCATACGAGATgccgtacGTGACTGGAGTTCAGACGTGT
NGS_P7_22	TAATCGC	CAAGCAGAAGACGGCATACGAGATgcgattaGTGACTGGAGTTCAGACGTGT
NGS_P7_23	TACCTAC	CAAGCAGAAGACGGCATACGAGATgtaggtaGTGACTGGAGTTCAGACGTGT
NGS_P7_24	TATATTG	CAAGCAGAAGACGGCATACGAGATcaatataGTGACTGGAGTTCAGACGTGT
NGS_P7_25	TCCAGCC	CAAGCAGAAGACGGCATACGAGATggctggaGTGACTGGAGTTCAGACGTGT
NGS_P7_26	TCTCATA	CAAGCAGAAGACGGCATACGAGATtatgagaGTGACTGGAGTTCAGACGTGT
NGS_P7_27	TCTTCCG	CAAGCAGAAGACGGCATACGAGATcggaagaGTGACTGGAGTTCAGACGTGT
NGS_P7_28	TTCGTCT	CAAGCAGAAGACGGCATACGAGATagacgaaGTGACTGGAGTTCAGACGTGT
NGS_P7_29	TTGCAAT	CAAGCAGAAGACGGCATACGAGATattgcaaGTGACTGGAGTTCAGACGTGT
NGS_P7_30	TTGGCTG	CAAGCAGAAGACGGCATACGAGATcagccaaGTGACTGGAGTTCAGACGTGT
NGS_P5_1	AACGTTG	AATGATACGGCGACCACCGAGATCTACACcaacgttACACTCTTTCCCTACACGACGCTCTT
NGS_P5_2	AAGAGAC	AATGATACGGCGACCACCGAGATCTACACgtctcttACACTCTTTCCCTACACGACGCTCTT
NGS_P5_3	ACCTGAT	AATGATACGGCGACCACCGAGATCTACACatcaggtACACTCTTTCCCTACACGACGCTCTT
NGS_P5_4	ACTCTCT	AATGATACGGCGACCACCGAGATCTACACagagagtACACTCTTTCCCTACACGACGCTCTT
NGS_P5_5	AGATATT	AATGATACGGCGACCACCGAGATCTACACaatatctACACTCTTTCCCTACACGACGCTCTT
NGS_P5_6	AGTCCAA	AATGATACGGCGACCACCGAGATCTACACttggactACACTCTTTCCCTACACGACGCTCTT
NGS_P5_7	CAACTGC	AATGATACGGCGACCACCGAGATCTACACgcagttgACACTCTTTCCCTACACGACGCTCTT
NGS_P5_8	CAAGAAT	AATGATACGGCGACCACCGAGATCTACACattcttgACACTCTTTCCCTACACGACGCTCTT
NGS_P5_9	CAGCGCG	AATGATACGGCGACCACCGAGATCTACACcgcgctgACACTCTTTCCCTACACGACGCTCTT
NGS_P5_10	CCAATTA	AATGATACGGCGACCACCGAGATCTACACtaattggACACTCTTTCCCTACACGACGCTCTT
NGS_P5_11	CCGTAAC	AATGATACGGCGACCACCGAGATCTACACgttacggACACTCTTTCCCTACACGACGCTCTT
NGS_P5_12	CGTAGAG	AATGATACGGCGACCACCGAGATCTACACctctacgACACTCTTTCCCTACACGACGCTCTT
NGS_P5_13	CTAACGT	AATGATACGGCGACCACCGAGATCTACACacgttagACACTCTTTCCCTACACGACGCTCTT
NGS_P5_14	CTCGGAA	AATGATACGGCGACCACCGAGATCTACACttccgagACACTCTTTCCCTACACGACGCTCTT
NGS_P5_15	CTGGTCT	AATGATACGGCGACCACCGAGATCTACACagaccagACACTCTTTCCCTACACGACGCTCTT
NGS_P5_16	GAGGAGC	AATGATACGGCGACCACCGAGATCTACACgctcctcACACTCTTTCCCTACACGACGCTCTT
NGS_P5_17	GCAGATG	AATGATACGGCGACCACCGAGATCTACACcatctgcACACTCTTTCCCTACACGACGCTCTT
NGS_P5_18	GCATCGA	AATGATACGGCGACCACCGAGATCTACACtcgatgcACACTCTTTCCCTACACGACGCTCTT
NGS_P5_19	GCGTTCG	AATGATACGGCGACCACCGAGATCTACACcgaacgcACACTCTTTCCCTACACGACGCTCTT
NGS_P5_20	GGCAAGA	AATGATACGGCGACCACCGAGATCTACACtcttgccACACTCTTTCCCTACACGACGCTCTT
NGS_P5_21	GGTACCT	AATGATACGGCGACCACCGAGATCTACACaggtaccACACTCTTTCCCTACACGACGCTCTT
NGS_P5_22	GGTCTTG	AATGATACGGCGACCACCGAGATCTACACcaagaccACACTCTTTCCCTACACGACGCTCTT
NGS_P5_23	GTCTACT	AATGATACGGCGACCACCGAGATCTACACagtagacACACTCTTTCCCTACACGACGCTCTT
NGS_P5_24	GTTAATC	AATGATACGGCGACCACCGAGATCTACACgattaacACACTCTTTCCCTACACGACGCTCTT
NGS_P5_25	TATATGG	AATGATACGGCGACCACCGAGATCTACACccatataACACTCTTTCCCTACACGACGCTCTT
NGS_P5_26	TATGCTT	AATGATACGGCGACCACCGAGATCTACACaagcataACACTCTTTCCCTACACGACGCTCTT
NGS_P5_27	TGATGCA	AATGATACGGCGACCACCGAGATCTACACtgcatcaACACTCTTTCCCTACACGACGCTCTT
NGS_P5_28	TGGCCGC	AATGATACGGCGACCACCGAGATCTACACgcggccaACACTCTTTCCCTACACGACGCTCTT
NGS_P5_29	TTATCTC	AATGATACGGCGACCACCGAGATCTACACgagataaACACTCTTTCCCTACACGACGCTCTT
NGS_P5_30	TTCCGCC	AATGATACGGCGACCACCGAGATCTACACggcggaaACACTCTTTCCCTACACGACGCTCTT
